# Supplementary material for: Dietary diversity, feeding selectivity, and responses to fruit scarcity of two sympatric Bornean primates (Hylobates albibarbis and Presbytis rubicunda rubida)
Source: PLoS One. 2017 Mar 9;12(3):e0173369. doi: 10.1371/journal.pone.0173369 (PMC5344392; doi:10.1371/journal.pone.0173369)
Supplement: S1 Table — (CSV) [file pone.0173369.s001.csv]

Genus	Feeding.Obs	Flower	NA	Seed(s)	Fruit(non-fig)	Leaf	Fig
Agathis	1	0	0	0	1	0	0
Agelaea	3	0	0	0	1	2	0
Aglaia	4	0	0	0	4	0	0
Alangium	1	0	0	0	1	0	0
Artabotrys	13	0	1	1	9	2	0
Artocarpus	3	0	0	2	1	0	0
Baccaurea	3	0	2	0	1	0	0
Bhesa	2	0	1	0	1	0	0
Blumeodendron	2	0	0	0	2	0	0
Calophyllum	3	0	0	0	3	0	0
Chisocheton	1	0	1	0	0	0	0
Cnestis	1	0	0	0	0	1	0
Cyathocalyx	2	2	0	0	0	0	0
Desmos	1	0	0	1	0	0	0
Diospyros	9	2	2	0	5	0	0
Dracontomelon	5	0	0	0	4	1	0
Eusideroxylon	1	0	0	1	0	0	0
Ficus	29	0	0	0	0	0	29
Friesodielsia	1	0	0	0	1	0	0
Garcinia	2	0	0	0	2	0	0
Gironniera	1	0	0	0	1	0	0
Gluta	2	0	0	0	0	2	0
Grewia	2	2	0	0	0	0	0
Gymnacranthera	1	0	0	0	1	0	0
Heritiera	1	0	0	0	0	1	0
Hydnocarpus	5	0	0	0	4	1	0
Irvingia	1	0	0	0	1	0	0
Litsea	2	1	0	0	1	0	0
Macaranga	1	0	0	0	1	0	0
Mangifera	1	0	0	0	1	0	0
Palaquium	1	1	0	0	0	0	0
Parartocarpus	1	0	1	0	0	0	0
Polyalthia	3	0	0	0	3	0	0
Pouteria	1	1	0	0	0	0	0
Pternandra	2	0	0	0	2	0	0
Rhodamnia	1	0	0	0	1	0	0
Scutinanthe	1	0	0	0	1	0	0
Strychnos	2	2	0	0	0	0	0
Syzygium	11	0	2	0	9	0	0
Willughbeia	6	0	0	0	6	0	0
Xanthophyllum	6	2	0	0	1	3	0
Xylopia	2	1	0	0	0	1	0
Gnetum	1	0	0	0	1	0	0
Parinari	1	0	0	0	1	0	0
Prunus	1	0	0	0	1	0	0
Scaphium	1	0	0	1	0	0	0
