# Supplementary material for: Dietary diversity, feeding selectivity, and responses to fruit scarcity of two sympatric Bornean primates (Hylobates albibarbis and Presbytis rubicunda rubida)
Source: PLoS One. 2017 Mar 9;12(3):e0173369. doi: 10.1371/journal.pone.0173369 (PMC5344392; doi:10.1371/journal.pone.0173369)
Supplement: S2 Table — (CSV) [file pone.0173369.s002.csv]

Genus	Feeding.Obs	Flower	NA	Seed(s)	Fruit(non-fig)	Leaf	Fig
Agelaea	8	0	1	0	0	7	0
Aglaia	2	0	0	0	1	1	0
Alangium	1	0	0	1	0	0	0
Alstonia	2	0	0	0	0	2	0
Artabotrys	1	0	0	1	0	0	0
Artocarpus	8	1	0	1	6	0	0
Atuna	1	0	1	0	0	0	0
Baccaurea	2	0	0	0	2	0	0
Bauhinia	1	0	0	0	1	0	0
Beilschmiedia	1	0	0	1	0	0	0
Bhesa	1	0	0	0	1	0	0
Blumeodendron	2	0	0	1	1	0	0
Calophyllum	1	0	0	0	1	0	0
Cnestis	1	0	0	0	0	1	0
Combretum	6	0	0	0	0	6	0
Connarus	2	0	0	0	0	2	0
Cryptocarya	2	0	0	2	0	0	0
Dacryodes	1	0	0	0	1	0	0
Derris	2	0	0	1	0	1	0
Dialium	1	0	0	1	0	0	0
Dillenia	5	1	0	0	3	1	0
Diospyros	4	0	0	1	3	0	0
Dipterocarpus	1	0	0	0	0	1	0
Durio	1	1	0	0	0	0	0
Eusideroxylon	1	0	0	0	0	1	0
Ficus	18	0	0	0	0	0	18
Gironniera	6	2	0	0	1	3	0
Gomphia	1	0	0	0	0	1	0
Grewia	1	1	0	0	0	0	0
Gymnacranthera	1	0	0	1	0	0	0
Horsfieldia	1	0	0	1	0	0	0
Hydnocarpus	13	0	0	1	9	3	0
Irvingia	5	0	1	1	2	1	0
Kokoona	1	0	0	0	1	0	0
Koompassia	3	0	0	1	0	2	0
Licania	1	0	0	0	1	0	0
Lithocarpus	2	0	0	1	0	1	0
Litsea	3	0	0	0	1	2	0
Madhuca	1	0	0	1	0	0	0
Mezzettia	3	1	0	0	2	0	0
Myristica	9	0	1	4	0	4	0
Neoscortechinia	2	0	0	2	0	0	0
Ochanostachys	2	0	0	1	1	0	0
Palaquium	2	1	0	0	1	0	0
Parartocarpus	1	0	0	1	0	0	0
Piper	1	0	0	0	0	1	0
Pometia	1	0	0	0	1	0	0
Pouteria	2	0	0	0	2	0	0
Randia	1	0	0	0	0	1	0
Rourea	2	0	0	1	0	1	0
Ryparosa	1	0	0	1	0	0	0
Shorea	5	1	0	1	0	3	0
Sindora	2	0	0	2	0	0	0
Spatholobus	4	0	0	2	0	2	0
Strombosia	13	0	0	10	1	2	0
Strychnos	13	1	0	3	4	5	0
Willughbeia	15	1	1	0	3	10	0
Xanthophyllum	11	0	0	7	2	2	0
Xylopia	1	1	0	0	0	0	0
Ziziphus	1	0	0	0	0	1	0
Coscinium	1	0	0	0	1	0	0
Embelia	1	1	0	0	0	0	0
Mallotus	1	0	0	1	0	0	0
Nephelium	1	0	0	0	1	0	0
Parkia	1	0	0	1	0	0	0
Prunus	1	0	0	0	1	0	0
Spondias	1	0	0	1	0	0	0
Tetracera	3	1	0	2	0	0	0
Uncaria	2	0	1	0	1	0	0
	219
