# Supplementary material for: Dietary diversity, feeding selectivity, and responses to fruit scarcity of two sympatric Bornean primates (Hylobates albibarbis and Presbytis rubicunda rubida)
Source: PLoS One. 2017 Mar 9;12(3):e0173369. doi: 10.1371/journal.pone.0173369 (PMC5344392; doi:10.1371/journal.pone.0173369)
Supplement: S3 Table — Raw counts of stems are based on reproductive status using the following definitions: B: containing flower buds (i.e., developing flowers visible, but no flowers at anthesis); F: mature flowers (i.e., at least one flower on the tree as at anthesis); I: immature fruit (i.e., fruits with undeveloped seeds); M: mature fruits (i.e., unripe fruits that are full-sized and have fully developed and hardened seeds); R: mature fruit (i.e., ripe fruit; fruits fully mature, usually signaled by a change in color or softness).; X: reproductively inactive. (CSV) [file pone.0173369.s003.csv]

Gibbons	Three month block	B	W	I	M	R	X	Total Fruiting Stems	Proportion of Stems with Fruit	Proportion of Stems with Seeds	Proportion of Stems with Flowers	Proportion of Stems with Figs	Max Temp (Celcius)	Min Temp (Celcius)	Rainfall (mm)
	10/1/07	105	42	59	145	61	5934	6346	0.032461393	0.016545856	0.006618342	0.024691358	25.18918919	22.12837838	12.60675676
	1/1/08	309	116	157	200	94	10166	11042	0.026625611	0.027984061	0.010505343	0.020833333	25.27222222	21.81666667	11.33444444
	4/1/08	462	230	211	349	112	9852	11216	0.041101997	0.041191155	0.020506419	0.037162162	25.2826087	21.30434783	11.47717391
	10/1/08	256	148	180	494	192	10019	11289	0.060767118	0.022676942	0.013110107	0.037162162	24.85238095	21.85119048	14.45119048
	5/1/09	354	262	181	294	200	9925	11216	0.044044223	0.031562054	0.023359486	0.041666667	25.58791209	21.79120879	6.21978022
	9/1/09	766	685	396	380	113	8738	11078	0.044502618	0.069146055	0.061834266	0.014134276	25.05434783	21.61413043	14.85543478
	1/1/10	297	170	182	452	404	9563	11068	0.07734008	0.026834116	0.015359595	0.042704626	25.65168539	22.50561798	9.993258427
	5/1/10	297	136	158	170	137	10174	11072	0.027727601	0.026824422	0.012283237	0.010752688	24.4673913	21.75	15.5576087
	8/1/10	258	89	149	158	131	10280	11065	0.026118391	0.023316765	0.00804338	0.043010753	24.48131868	21.87142857	17.29450549
	11/1/10	359	168	146	226	123	10167	11189	0.031191349	0.032085084	0.015014747	0.014388489	24.47777778	21.92777778	11.43444444
	2/1/11	302	272	190	246	103	9905	11018	0.03167544	0.027409693	0.024686876	0.014492754	25.34065934	22.33516484	7.725274725
	6/1/11	246	238	192	405	196	9742	11019	0.054542154	0.022325075	0.021599056	0.025362319	25.20348837	21.63372093	8.624418605
	9/1/11	235	144	158	304	207	9971	11019	0.046374444	0.021326799	0.013068337	0.02173913	24.58571429	22.04945055	11.9021978
	2/1/12	323	199	124	238	168	9864	10916	0.037193111	0.029589593	0.018230121	0.022058824	25.05555556	21.77555556	9.34
	7/1/12	464	362	250	375	150	9239	10840	0.048431734	0.042804428	0.033394834	0.041198502	25.54705882	22.13529412	9.294117647
Leaf Monkeys	Three month block	B	W	I	M	R	X	Total Fruiting Stems	Proportion of Stems with Fruit	Proportion of Stems with Seeds	Proportion of Stems with Flowers	Proportion of Stems with Figs	Max Temp (Celcius)	Min Temp (Celcius)	Rainfall (mm)
	10/1/07	105	42	59	145	61	5934	6346	0.041758588	0.025843051	0.015915537	0.030864198	25.18918919	22.12837838	12.60675676
	1/1/08	309	116	157	200	94	10166	11042	0.04084405	0.0422025	0.024723782	0.045138889	25.27222222	21.81666667	11.33444444
	4/1/08	462	230	211	349	112	9852	11216	0.059914408	0.060003566	0.03931883	0.050675676	25.2826087	21.30434783	11.47717391
	10/1/08	256	148	180	494	192	10019	11289	0.076711843	0.038621667	0.029054832	0.050675676	24.57717391	21.80434783	14.93478261
	1/1/09	389	222	116	272	176	10100	11275	0.050022173	0.044789357	0.029977827	0.037414966	25.33505155	21.91546392	10.60824742
	4/1/09	406	320	169	310	169	9842	11216	0.057774608	0.051266049	0.043598431	0.059027778	25.21428571	21.73809524	7.357142857
	7/1/09	539	432	174	234	171	9609	11159	0.05188637	0.063894614	0.054305941	0.041958042	26.01086957	21.78804348	5.647826087
	10/1/09	609	524	488	623	125	8701	11070	0.111653117	0.099096658	0.091418248	0.106382979	24.61956522	21.60108696	20.12282609
	1/1/10	315	159	198	467	425	9502	11066	0.09849991	0.046358214	0.03226098	0.067375887	25.66292135	22.16966292	9.411235955
	4/1/10	336	158	141	192	173	10070	11070	0.045709124	0.043089431	0.027009937	0.032258065	24.79891304	22.04891304	14.41413043
	7/1/10	262	111	143	157	141	10252	11066	0.039851798	0.03659859	0.02295319	0.0609319	24.54347826	21.875	17.46630435
	10/1/10	336	143	152	200	125	10095	11051	0.043163515	0.0441589	0.026694417	0.036101083	24.65	21.94891304	13.49456522
	3/1/11	333	325	190	273	104	9793	11018	0.051461245	0.04746778	0.046741695	0.057971014	25.30769231	22.35164835	10
	6/1/11	246	238	192	405	196	9742	11019	0.071966603	0.039749524	0.039023505	0.043478261	25.20348837	21.63372093	8.624418605
	9/1/11	216	150	162	321	191	9979	11019	0.061167075	0.034304383	0.028314729	0.043478261	24.94505495	22	14.98461538
	12/1/11	215	125	150	260	198	10022	10970	0.055423883	0.033272562	0.025068368	0.03649635	25.08333333	21.98333333	11.08
	4/1/12	363	193	129	228	130	9824	10867	0.044814576	0.045274685	0.029630993	0.044444444	25.13186813	21.92307692	6.902197802
	7/1/12	528	380	205	336	152	9244	10845	0.063900415	0.067588751	0.053941909	0.086142322	25.41847826	21.70108696	8.480434783
	10/1/12	459	333	357	519	172	8960	10800	0.097037037	0.075555556	0.063888889	0.068441065	24.73369565	22.22826087	16.49565217
	1/1/13	363	140	150	327	143	6118	7241	0.085623533	0.070846568	0.040049717	0.034883721	25.81730769	22.81730769	9.151923077
